# Supplementary material for: Exploring potential roles for the interaction of MOM1 with SUMO and the SUMO E3 ligase-like protein PIAL2 in transcriptional silencing
Source: PLoS One. 2018 Aug 9;13(8):e0202137. doi: 10.1371/journal.pone.0202137 (PMC6084981; doi:10.1371/journal.pone.0202137)
Supplement: S1 Table — (XLSX) [file pone.0202137.s006.xlsx]

## Sheet: Sheet1
S1 Table. Primers used in this study.
Name	Sequence	Note
Primers for transgene constructs
PIAL2-BamHI-F	CGGGATCCGGTTTTGACACCGGTTTGGCAATGG	pCAMBIA1305-PIAL2-5xMYC, pCAMBIA1305-PIAL2-3xFLAG
PIAL2-SalI-R	ACGCGTCGACAGATGTCGGTCCAGTAGGCCTAACAATG
pRI909-FLAG-pAT5G41580-HindII-F	CCCAAGCTTGGTTTTGACACCGGTTTGGCAATG	pRI909-proPIAL2-5xMYC, pRI909-proPIAL2-3xFLAG (AT5G41580)
pRI909-FLAG-pAT5G41580-PstI-R	GGCTGCAGTGAGATTGGAACTAACTACCGTGGAATC
pRI909-FLAG-AT5G41580-SalI-F	ACGCGTCGACATGTCTACGGCGGCAGCGGCTCGTC	pRI909-proPIAL2-5xMYC-PIAL2, pRI909-proPIAL2-3xFLAG-PIAL2 (AT5G41580)
pRI909-FLAG-AT5G41580-BamHI-R	CGGGATCCCTCTTTCAAATCCCAAAATTCATCAC
PIAL2-IND-DFI (182,183,185) AAA-F	GCTATACAATGCTGGCGCATGCTGCTTATGCCTCAAAGAATATGCCACATTCACT	pCAMBIA1305-PIAL21 (DFI-AAA) -5xMYC;pRI909-proPIAL2-3xFLAG-PIAL2 (DFI-AAA)
PIAL2-IND-DFI (182,183,185) AAA-R	AGTGAATGTGGCATATTCTTTGAGGCATAAGCAGCATGCGCCAGCATTGTATAGC
PIAL2-INFU- BamHI-F	GTCTTTCTGACGACGAGGGATCCATGTCTACGGCGGCAGCG	pCAMBIA1305-proMOM1-MOM1-PIAL21 (DFI-AAA) -3xFlag;
PIAL2-INFU- BamHI-R	TGCAGGTCGACTCTAGAGGATCCAGATGTCGGTCCAGTAGGC
pQ-MOM1-BamHI-F	CGGGATCCGTGTAATAGGATAGCGGACAAGGTTG	pRI909-MOM1-5xMYC, pRI909-MOM1-3xFLAG (AT1G08060)
MOM1-KpnI-R	GCAGGTACCTGATCTGATACAGGAGATCCACC
MOM1-KpnI-F	TCAGGTACCTGCCTCTGCTCAAGGACTTTCTTATG
pQ-MOM1-KpnI-R	CGGGTACCCTCGTCGTCAGAAAGACAAACCAC
MOM1-EcoRI-F	CATGATTACGAATTCTCGGATCACTTACAACTCCACCGTG	pCAMBIA1305-MOM1-3xFLAG (AT1G08060)
MOM1-BamHI-R	GACTCTAGAGGATCCCTCGTCGTCAGAAAGACAAACCAC
MOM1 (CDS) -BamHI-CZ-F	GCAGCTTCAATTCCTGGATCC GCCTCAGTTGAACAAGAAACCCCTG	pCAMBIA1305-proMOM1-MOM1(CDS)-3xFLAG (AT1G08060)
MOM1 (CDS) -SalI-CZ-R	GCATGC CTGCAG GTCGAC CTCGTCGTCAGAAAGACAAACCAC
MOM1-G-KpnI-F	ATCTCCTGTATCAGATCAGGTACC	pRI909-MOM1(LL-DD)-3xFLAG, pRI909-MOM1(VVLS-AAAA)-3xFLAG
MOM1-G-LLDD-R	CCTCTCGTCTTCAGCTTTGTCGATTGATTTCTGCTCACAAGC
MOM1-G-LL17611765DD-F	CAATCGACAAAGCTGAAGACGAGAGGAAGATGGCTGAAGT
MOM1-G-KpnI- flag-R	TTGTAGTCCATGAGCTCGGTACC
MOM1-G-VVLSAAAA-KpnI-R	TTGTAGTCCATGAGCTCGGTACCCTCGTCGTCAGC AGCACA AGCCGCTTCATTGTTGCTCTGCAATCC
CMM2-L1761D-L1765D-F	GAAGAAAAAAAATCAATCGACAAAGCTGAAGACGAGAGGAAGATGGCTGAAG	pCAMBIA1305-proMOM1-MOM1(CDS, LL-DD)-3xFLAG (AT1G08060)
CMM2-L1761D-L1765D-R	CTTCAGCCATCTTCCTCTCGTCTTCAGCTTTGTCGATTGATTTTTTTTCTTC
SUMO2-HindIII-F	CGACGGCCAGTGCCAAGCTTGTGGTAGGTCACTTGGATGC	pRI909-proSUMO2-3xFLAG (AT5G55160)
SUMO2-PstI-R	TCTTTGTAGTCCATCTGCAGCTTACTTTATTATCAGATTAT
SUMO2-XbaI-F	ACGATAAGGTCGACTCTAGAATGTCTGCTACTCCGGAA	pRI909-proSUMO2-3xFLAG-SUMO2 (AT5G55160)
SUMO2-KpnI-R	ACGAATTCGAGCTCGGTACCGATGGCTTGAGACTGAAGC
Primers for RT-PCR and QRT-PCR
Actin7-F2	AGCCACTTGTCTGTGACAATGG	Actin7, RT and QRT-PCR
Actin7-R2	CGTAGATTGGCACAGTGTGAGAC
solo LTR A-A221	ATCAATTATTATGTCATGTTAAAACCGATTG	solo LTR A, RT and QRT-PCR
solo LTR A-A222	TGTTTCGAGTTTTATTCTCTCTAGTCTTCATT
solo LTR C-A211	ATAAAACTCGAAACAAGAGTTTTCTTATTGCTTTC	solo LTR C, RT-PCR
solo LTR C-A212	TAATGGTATTATTTTGATCAGTGTTATAAACCGGA
SDC-RT-F	CTAAACTGCCTCTCTCGCAAAGCAC	SDC, RT and QRT--PCR
SDC-RT-R	GGAGATTCTCGTCAATGAGACGATCTAC
Q-ROMANIAT5-F	GTATCCTTTGGCCCGGTATT	ROMANIAT5, RT and QRT-PCR
Q-ROMANIAT5-R	GCCTCTTCGAAATGCCATAA
Q-TSI-F	TGGTTCACCAGATAAACTCAGTGCCCTC	TSI, QRT-PCR
Q-TSI-R	GGGAATGGTATCAGATCCTAACAGTGTGG
AT4TE18715-RT-F	CATCTAATGCATAGAAACACCAAACA	AT4TE18715, RT-PCR
AT4TE18715-RT-R	CAGATCATGATAGTGTGGTCGAGT
AT5TE40510-RT-F	GACTTAGTCCGAGTCGACACAACA	AT5TE40510, RT-PCR
AT5TE40510-RT-R	CCATCATTTGTAACGCACCCAGAC
Primers for yeast two-hybird
580ADinfu-BamHIF	GGAGGCCAGTGAATTCATGTCTACGGCGGCAGCGG	AD-PIAL2
580ADinfu-EcoRIR	CGAGCTCGATGGATCATCAAGATGTCGGTCCAGTAGGCCTA
PIAL2-SIM-F	CTCTGGTCCTGTTGCTGCCGCTGCTACGGGGGATGATGATGCTG	AD-PIAL2-SIM-M
PIAL2-SIM-R	CAGCATCATCATCCCCCGTAGCAGCGGCAGCAACAGGACCAGAG
910ADinfu-BamHIF	GGAGGCCAGTGAATTCATGGTTATTCCGGCGACTTCTAGGT	AD-PIAL1
910ADinfu-EcoRIR	CGAGCTCGATGGATCATCACCATGTCTCAGGAGGCATTGA
MOMADBDinfu-BamHIF	GGAGGCCAGTGAATTCATGAAGAAAGATGAAAAGATTGGTTTGACG	AD-MOM1, BD-MOM1
MOMADBDinfu-EcoRIR	CGAGCTCGATGGATCATCACTCGTCGTCAGAAAGACAAACC
MOMADBDinfu-BamHIF	GGAGGCCAGTGAATTCATGAAGAAAGATGAAAAGATTGGTTTGACG	AD-MOM1 (1-832aa), BD-MOM1 (1-832aa)
MOM832ADBDinfu-EcoRIR	CGAGCTCGATGGATCATCAGGGAGTATCTGAAGGGTATTTCCAC
MOM798ADBDinfu-BamHIF	GGAGGCCAGTGAATTCATGGGTGAAGACCATATTAAGTTGTCAG	AD-MOM1 (798-2001aa), BD-MOM1 (798-2001aa)
MOMADBDinfu-EcoRIR	CGAGCTCGATGGATCATCACTCGTCGTCAGAAAGACAAACC
MOM1660ADBDinfu-BamHIF	GGAGGCCAGTGAATTCATGTCAGTAGCTGAGCCTCATATAAGTGG	AD-CMM2 (MOM1,1660-1860aa), BD-CMM2 (MOM1, 1660-1860aa)
MOM1860ADBDinfu-EcoRIR	CGAGCTCGATGGATCATCAAGGAGCAGGAAAAGAAGATGCCTG
MOM1660ADBDinfu-BamHIF	GGAGGCCAGTGAATTCATGTCAGTAGCTGAGCCTCATATAAGTGG	AD-CC (MOM1, 1660-2001aa), BD-CC (MOM1, 1660-2001aaa)
MOMADBDinfu-EcoRIR	CGAGCTCGATGGATCATCACTCGTCGTCAGAAAGACAAACC
CCADVVCLSAAAAA-F	GATTGCAGAGCAACAATGAAGCGGCTGCTGCTGCTGACGACGAGTGAGGATCC	AD-CC (VVCLS-AAAAA)
CCADVVCLSAAAAA-R	GGATCCTCACTCGTCGTCAGCAGCAGCAGCCGCTTCATTGTTGCTCTGCAATC
CCADVVAA-F	GATTGCAGAGCAACAATGAAGCGGCTTGTCTTTCTGACGACGAG	AD-CC (VV-AA)
CCADVVAA-R	CTCGTCGTCAGAAAGACAAGCCGCTTCATTGTTGCTCTGCAATC
SUMO1ADBDinfu-BamHIF	GGAGGCCAGTGAATTCATGTCTGCAAACCAGGAGG	AD-SUMO1 (AT4G26840), BD-SUMO1
SUMO1ADBDinfu-EcoRIR	CGAGCTCGATGGATCCTCAGGCCGTAGCACCACCA
SUMO2ADBDinfu-BamHIF	GGAGGCCAGTGAATTCATGTCTGCTACTCCGGAAGAAG	AD-SUMO2, BD-SUMO2
SUMO2ADBDinfu-EcoRIR	CGAGCTCGATGGATCCCTAAAAGCAGAAGAGCTTCAGG
Primers for genotyping
141293-F	GCTCACCAAGAATCTGGAGTTG	salk_141293 (AT1G08060, mom1-3)
141293-R	CTCGCAAGAGTTTAATGGTTTGAC
043892-F	TGGTAGTGCCACCTGAAAAAC	salk_043892 (AT5G41580)
043892-F	TCAAGTGCGATCACATCAGAG
